# Supplementary material for: Get the ball rolling: update and perspective on the role of chloroplast plastoglobule-associated proteins under abiotic stress
Source: J Exp Bot. 2025 Jan 11;76(17):4735–44. doi: 10.1093/jxb/eraf011 (PMC12587418; doi:10.1093/jxb/eraf011)
Supplement: eraf011_suppl_Supplementary_Tables_S1-S5 [file eraf011_suppl_supplementary_tables_s1-s5.xlsx]

## Sheet: S1
Supplemental Table S1. Transcriptional and proteomic changes of Plastoglobule-localized core genes in Arabidopsis
Accession No.	Protein Name	Drought	Heat	Low temperature	ABA	Severe Drought (protein)	Wound 1h (root)	Wound 3h	Wound 6h	Wound 12h	Phosphate limitation	Heat	Salt	Heat&Salt
AT4G04020	Fibrillin 1a/FBN1a	3.6	1.1	1.6	2.1	0.68464						1.1	0.3	1.6
AT4G22240	Fibrillin 1b/FBN1b	1.2			2	0.597009		1	0.6	0.4			0.2	0.3
AT2G35490	Fibrillin 2/FBN2	1.3										-0.3		-0.2
AT3G23400	Fibrillin 4/FBN4	1.1					0.7			0.5	-0.5
AT3G58010	Fibrillin 7a/FBN7a	1				0.28967		0.5		0.7		-0.6		-0.6
AT2G42130	Fibrillin 7b/FBN7b	1.2										-0.8		-0.8
AT2G46910	Fibrillin 8/FBN8		-1.6	-1.2								-1.6	0.3	-1.2
AT4G31390	Activity of bc1 complex kinase 1/ABC1K1							0.8	0.7	0.6
AT1G79600	Activity of bc1 complex kinase 3/ABC1K3	2.1						0.7	0.3	0.4		-0.3	-0.3	-0.4
AT1G71810	Activity of bc1 complex kinase 5/ABC1K5			-1								-0.3
AT3G24190	Activity of bc1 complex kinase 6/ABC1K6	2.4		1.4			-0.5							0.4
AT3G07700	Activity of bc1 complex kinase 7/ABC1K7	3.9			1.8		0.3	0.7				0.4	-0.3	0.4
AT5G05200	Activity of bc1 complex kinase 9/ABC1K9		-1									-1		-1
AT4G19170	Carotenoid cleavage dioxygenase 4/CCD4	4.6		-3.8	-3	0.651544						0.9		1.2
AT4G32770	Tocopherol cyclase/VTE1	3.9			2.3	0.365343
AT1G17420	Lipoxygenase 3/LOX3	4.3	1.3		1.7		4.8	4.7	4.1	0.9	-0.6	1.3
AT1G54570	Phytyl ester synthase 1/PES1			2.3	2.3
AT3G26840	Phytyl ester synthase 2/PES2	-2.4		1.5	2.6		1	2.3	0.5				-0.4
AT5G08740	NAD(P)H dehydrogenase C1/NDC1	-1.2										-0.6		-0.6
AT1G32220	Flavin reductase-related 1/FDRED1	1										-0.8		-0.7
AT2G34460	Flavin reductase-related 2/FDRED2					0.224982						-0.9		-0.7
AT3G10130	SOUL Heme-binding protein 4/SOUL4	3.8							0.5
AT1G78140	UbiE methyltransferase-related 1/PGMT1	2						0.4						-0.8
AT2G41040	UbiE methyltransferase-related 2/PGMT2	1.9			1.2	0.606904
AT1G06690	Aldo/keto reductase/AKRED	1.7	-2		1							-2		-1.9
AT5G41120	Esterase/Lipase/Thioesterase 4/ELT4	-3.4	2.3	-1			0.6	1	0.6	0.8		2.3		1.8
AT4G13200	Plastoglobular protein 18/PG18	1.4										0.7		0.7
AT5G13800	Pheophytin pheophorbide hydrolase/PPH	4.1					0.6	1.1	0.5			0.4		0.5
AT4G38970	Fructose-bisphosphate aldolase-2/SFBA2	-7			-2.2	0.191705					-0.6	-0.4		-0.5
AT1G52590	Putative thiol-disulfide oxidoreductase DCC	1.2		-1								0.5		0.6
AT3G43540	initiation factor 4F subunit (DUF1350)					0.306741								-0.3
AT1G28150	Unknown protein					0.300962								0.4
AT1G73750	Unknown SAG protein	1.9	1.4	-2	1.1							1.4		1.6
AT3G27110	Plastoglobular M48 protease/PGM48	2.9						0.4

## Sheet: S2
Supplemental Table S2. Transcriptional changes of Plastoglobule-localized core genes in maize
Protein Name	Z. mays B73	Drought	Heat	Low temperature	Blue light	Red light	Mild drought 6h (Root)	Mild drought 24h	Severe drought 6h	Severe drought 24h
Fibrillin 1a/FBN1a	Zm00001eb423920	1	1.8							0.5
Fibrillin 1b/FBN1b	Zm00001eb081140		1				0.4	0.3	0.5	0.8
Fibrillin 2/FBN2	Zm00001eb024700			1	1
Fibrillin 4/FBN4	Zm00001eb114860	1.5	-1.5	1.1	5	3.3
Fibrillin 7a/FBN7a	Zm00001eb433050		-1.4
Fibrillin 7b/FBN7b	Zm00001eb067150		-1		1.5					0.8
Fibrillin 8/FBN8	Zm00001eb220590				1.9					0.8
Activity of bc1 complex kinase 1/ABC1K1	Zm00001eb168450		-2.1		2.7	1.3				0.4
Activity of bc1 complex kinase 3/ABC1K3	Zm00001eb347190				1					0.3
Activity of bc1 complex kinase 5/ABC1K5	Zm00001eb069010	1.3	-2	-1.6	2.6	2.2
Activity of bc1 complex kinase 6/ABC1K6	Zm00001eb191420		-1.6	-1.6	3	1.8		0.4		0.7
Activity of bc1 complex kinase 7/ABC1K7	Zm00001eb225060		-3.2	1	3.2	1.6
Activity of bc1 complex kinase 9/ABC1K9	Zm00001eb303700	1.2			1.8			0.8	0.4	1.2
Carotenoid cleavage dioxygenase 4/CCD4	Zm00001eb251990		1.1	1.9
Tocopherol cyclase/VTE1	Zm00001eb237270	1.7	1		1.9			1		1.7
Lipoxygenase 3/LOX3	Zm00001eb005920		1.7		-1.9					0.4
Phytyl ester synthase 1/PES1	Zm00001eb131690		1.1		2.7	1.4		0.3		0.5
Phytyl ester synthase 2/PES2	Zm00001eb131690							0.3		0.5
NAD(P)H dehydrogenase C1/NDC1	Zm00001eb373110		-1.2		2.2			-0.5		-0.7
Flavin reductase-related 1/FDRED1	Zm00001eb084520	1	-1.2		2.6	1.7				0.4
Flavin reductase-related 2/FDRED2	Zm00001eb038110			-1	2.6	1.8
SOUL Heme-binding protein 4/SOUL4	Zm00001eb242810	2.5	1.7	3.7	-1			1.4		2
UbiE methyltransferase-related 1/PGMT1	Zm00001eb042280		-2.5		3.7	1.7
UbiE methyltransferase-related 2/PGMT2	Zm00001eb275150			2.2	3.8	1.5
Aldo/keto reductase/AKRED	Zm00001eb117640		-3.4	1.6	2.7	1.2			-0.5
Esterase/ELT4	Zm00001eb131700		-3.5
Plastoglobular protein 18/PG18	Zm00001eb426500		-1		1.9	1.2
Pheophytin pheophorbide hydrolase/PPH	Zm00001eb231810		1.1							0.4
Fructose-bisphosphate aldolase-2/SFBA2	Zm00001eb200910	-3.2	-5.3			2.8
Putative thiol-disulfide oxidoreductase DCC	Zm00001eb122820		-1.8		4.7	3.6
initiation factor 4F subunit (DUF1350)	Zm00001eb313900	1.1	-2		3.1	1.9				1.1
Unknown protein	Zm00001eb075960	-1.3	1.3		2.2	1.3				0.5
Unknown SAG protein	Zm00001eb042900		-1.1							0.5
Plastoglobular M48 protease/PGM48	Zm00001eb127160		-2.4		1.7	1.6				0.6

## Sheet: S3
Supplemental Table S3. Transcriptional and proteomic changes of Plastoglobule-localized core genes in rice
Protein Name	O. sativa Japonica	Drought	Salt	Low temperature	RT (protein)	WR	CL	Stem	LS	ALLJ	LB	SN	MS	Pistil	Pollen	Seed I	Seed II	Seed III
Fibrillin 1/FBN1	Os09g0133600	0.758615	0.733118		0.579368	0.568745	0.791867	1.84176	1.39967	1.80563	1.86383	0.893674	1.431	0.864271	0.571786	0.882446	0.719188	0.812704
Fibrillin 2/FBN2	Os10g0575700	-0.542356	-0.6156	-0.993918	0.566096	0.520121	1.16177	1.07104	1.89572	1.44161	2.41502	0.736757	0.944495	0.849398	0.696073	0.863925	0.900533	1.10467
Fibrillin 4/FBN4	Os11g0595200				0.627995	0.622888	1.19345	1.01406	2.23074	1.72235	2.50045	0.743641	1.36719	0.651375	0.994484	0.633391	0.652912	0.88648
Fibrillin 7/FBN7	Os04g0665800		0.399936		0.609876	0.632575	1.0764	1.24241	2.0598	1.82986	1.78367	0.902164	1.01823	0.845327	0.693143	0.881958	0.715273	0.778503
Fibrillin 8/FBN8	Os10g0509200				0.611069	0.562845	1.35165	1.08677	2.07004	1.56776	2.56778	0.925214	1.16049	0.646296	0.608455	0.682443	0.608859	0.565096
Activity of bc1 complex kinase 1/ABC1K1	Os11g0216300	-1.45095	-0.53953	-0.4586	0.608774	0.644486	1.26084	1.16871	2.014	1.61462	2.52966	0.972339	1.29674	0.687095	0.869161	0.673901	0.708836	0.722129
Activity of bc1 complex kinase 3/ABC1K3	Os05g0323800			-0.511817	0.743074	0.731874	1.1326	1.11504	1.95122	1.67179	2.07963	0.853596	1.17684	0.722352	0.813848	0.697957	0.623745	0.657072
Activity of bc1 complex kinase 5/ABC1K5	Os04g0640500	-1.15203	-0.817789	-0.74906	0.547014	0.551755	0.999741	0.703974	2.35935	1.46149	3.23489	0.685641	1.29176	0.787234	0.721468	0.711649	0.778566	0.642066
Activity of bc1 complex kinase 6/ABC1K6	Os02g0816600	1.72743	0.890438	-0.848958	0.624777	0.646629	2.03377	0.85877	1.33099	1.24082	1.85565	0.966962	1.30379	0.784691	0.835643	0.687136	0.669142	0.730948
Activity of bc1 complex kinase 7/ABC1K7	Os09g0250700			-0.715761	0.700428	0.640981	1.31765	0.784697	1.49083	1.64952	1.80625	0.720061	1.29634	0.597405	0.672363	0.921486	0.846323	0.986773
Activity of bc1 complex kinase 9/ABC1K9	Os07g0227800	0.74379	0.409284		0.701285	0.677342	0.825412	1.09704	1.38004	1.50033	1.72929	0.968202	1.06797	1.041	0.812576	0.878492	0.796729	0.919229
Carotenoid cleavage dioxygenase 4/CCD4	Os02g0704000	-3.49614	-1.31328	-2.23474	0.681342	0.574444	0.742566	0.580455	2.15536	2.56403	5.79952	0.632198	1.42408	0.502218	0.627628	0.521146	0.638405	0.693947
Tocopherol cyclase/VTE1	Os02g0276500	-0.525924		-0.41635	0.648464	0.647938	0.654039	2.15099	1.31621	1.5074	1.35051	1.33673	1.01369	0.940607	0.962122	0.918391	0.869323	0.893797
Lipoxygenase 3/LOX3	Os03g0179900	0.270448	0.648326	-0.544938	0.969569	0.916656	1.14989	0.847248	1.09484	1.11831	1.00975	0.873483	2.38321	0.93801	0.893129	0.945737	0.765611	0.706433
Phytyl ester synthase 1/PES1	Os01g0362100	0.692595	0.718451	-0.885413	0.768626	0.476696	1.30755	0.729953	0.811234	0.738991	1.90117	0.677854	2.24917	0.8674	1.99307	1.19089	1.12505	0.446521
NAD(P)H dehydrogenase C1/NDC1	Os06g0214900				0.576968	0.587465	1.27952	1.00032	1.56923	1.61706	2.04849	0.860959	1.10858	0.815503	0.638104	0.758197	0.665045	0.746226
Flavin reductase-related 1/FDRED1	Os04g0403500	-1.04148	-0.615436	-0.609586	0.485958	0.616506	0.880184	1.34507	1.4851	1.23356	1.58877	1.00094	1.15594	0.852667	0.886493	0.904598	1.01527	1.04155
Flavin reductase-related 2/FDRED2	Os06g0360300	-0.428048	-0.792962	-0.638372	0.597404	0.604766	1.27342	1.42873	1.4653	1.19346	1.64135	1.20252	1.25552	0.766278	1.27493	1.0044	0.749048	0.766073
SOUL Heme-binding protein 4/SOUL4	Os02g0533200	-1.00587			0.612687	0.708487	0.792721	1.1921	2.13337	2.12669	1.73007	0.828446	1.11827	0.651908	0.932976	0.580554	0.548884	1.06737
UbiE methyltransferase-related 1/PGMT1	Os08g0411200	-1.15692	-1.06693	-0.750148
UbiE methyltransferase-related 2/PGMT2	Os06g0646000	-1.93933	-0.831479	-0.498311	0.674685	0.633451	1.30305	0.621743	1.37314	1.3448	4.57429	0.650518	1.62653	0.65069	0.711823	0.672783	0.627471	0.929215
Aldo/keto reductase/AKRED	Os07g0143000	-0.70364	-0.489595	-0.673053	0.51537	0.591256	1.24494	0.611405	1.42058	1.07574	3.1338	0.56736	1.24765	0.775569	0.601385	0.741294	0.558459	0.580632
Esterase/ELT4	Os01g0361700		-1.42773		0.579525	0.669677	0.643777	1.50555	1.28609	2.98986	1.14699	2.02226	0.931392	0.749688	0.995304	0.658291	0.643821	0.841377
Plastoglobular protein 18/PG18	Os04g0513000	-0.554623			0.653845	0.660249	1.33146	1.52087	1.6294	1.39762	1.39975	1.063	1.18155	0.800544	0.801633	0.745671	0.720707	0.790663
Pheophytin pheophorbide hydrolase/PPH	Os06g0354700	1.43629	0.997799		0.529866	0.783214	0.941288	1.70807	1.50329	2.28287	1.53838	0.907203	1.11138	0.628375	0.612017	0.838143	1.00427	1.23671
Fructose-bisphosphate aldolase-2/SFBA2	Os11g0171300	-0.419786			0.43834	0.45297	1.50643	1.14235	2.77413	1.1617	3.06199	0.836617	1.06857	0.470227	0.679757	0.502679	0.534922	0.731435
Putative thiol-disulfide oxidoreductase DCC	Os01g0173000			1.66669	0.623384	0.542062	1.05218	1.28006	2.46585	1.82242	2.11766	0.690348	0.848421	0.68794	0.587747	0.87186	0.871169	0.941606
initiation factor 4F subunit (DUF1350)	Os09g0436900	-0.629495	-0.494046	-0.723135	0.898491	0.954148	1.04489	0.943114	1.20744	1.30217	1.11026	1.02907	1.76729	0.856097	1.34208	0.910425	0.993583	1.68011
Unknown protein, hypothetical protein (U1)	Os04g0528100	-1.00925			0.575844	0.526791	1.32212	1.17314	1.65203	1.34557	1.9716	0.98691	0.987045	0.879427	0.659432	0.750839	0.878449	0.808737
Unknown SAG protein (U2)	Os08g0359300	1.24475	1.06784	-0.532087	1.1261	1.25482	0.923031	0.894543	0.718993	1.02292	0.976636	1.07953	1.30812	0.936671	0.928036	0.830359	0.845556	0.972367
Plastoglobular M48 protease/PGM48	Os01g0970700	-0.971479		-1.08888	0.745233	0.858549	1.04608	0.717742	1.61207	1.32275	3.80609	0.782796	1.10056	0.678285	0.843506	0.696384	0.717039	0.651362

## Sheet: S4
Supplemental Table S4. Transcriptional changes of Plastoglobule-localized core genes in Brachypodium
Protein Name	B.distachyon B21	Drought	Salt	Heat	Drought&Salt	Salt&Heat	Drought&Heat	Drought&Salt&Heat	ABA	JA
Fibrillin 1a/FBN1a	Bradi4g08760				0.814237	0.552962	0.998292
Fibrillin 2/FBN2	Bradi3g34400		-0.394129	-0.303686				-0.844061
Fibrillin 4/FBN4	Bradi4g14630
Fibrillin 7a/FBN7a	Bradi5g25350				0.382725			-0.648219
Fibrillin 8/FBN8	Bradi3g30740						-0.295193	-0.542482
Activity of bc1 complex kinase 1/ABC1K1	Bradi4g22180
Activity of bc1 complex kinase 3/ABC1K3	Bradi2g30567				-0.46268	-0.702429		-0.761308
Activity of bc1 complex kinase 5/ABC1K5	Bradi5g23450			0.48728		0.536211
Activity of bc1 complex kinase 6/ABC1K6	Bradi3g55317		-0.825017	-0.74776	-1.46814	-1.45589	-1.33291	-1.82287
Activity of bc1 complex kinase 7/ABC1K7	Bradi1g02770			-0.812906	-0.653376	-1.55313	-0.896297	-1.44298
Activity of bc1 complex kinase 9/ABC1K9	Bradi2g36950				-0.575995				0.439821
Carotenoid cleavage dioxygenase 4/CCD4	Bradi3g52680							-0.788628	-0.509271
Tocopherol cyclase/VTE1	Bradi3g10250
Lipoxygenase 3/LOX3	Bradi1g72690		-0.765871	-0.76692	-0.893121	-0.857751		-0.637668	0.921748
Phytyl ester synthase 1/PES1	Bradi2g12850					-0.552554				0.821079
NAD(P)H dehydrogenase C1/NDC1	Bradi1g45921
Flavin reductase-related 1/FDRED1	Bradi5g08820		-0.480785	0.80091	-0.764146
Flavin reductase-related 2/FDRED2	Bradi5g22240			0.648305
SOUL Heme-binding protein 4/SOUL4	Bradi3g44930
UbiE methyltransferase-related 1/PGMT1	Bradi3g35630							-0.721852
UbiE methyltransferase-related 2/PGMT2	Bradi1g30656		-0.531248	-0.313084				-0.651806	-0.448976
Aldo/keto reductase/AKRED	Bradi1g58220		-0.798505		-0.871584	-0.908736	-1.22386	-1.60397
Esterase/Lipase/Thioesterase 4/ELT4	Bradi4g34846		1.855		1.64576
Plastoglobular protein 18/PG18	Bradi5g15520
Pheophytin pheophorbide hydrolase/PPH	Bradi1g35780
Fructose-bisphosphate aldolase-2/SFBA2	Bradi4g24367		-0.367982		-0.887429	0.54544
Putative thiol-disulfide oxidoreductase DCC	Bradi2g04530		-0.378531					-0.871936		-0.432734
initiation factor 4F subunit (DUF1350)	Bradi4g31070		-0.692131		-0.635869	-0.595748		-0.476156
Unknown protein	Bradi5g16380					-0.867353	-0.478182	-0.514121
Unknown SAG protein	Bradi3g22010			0.400323			0.362198	0.551861
Plastoglobular M48 protease/PGM48	Bradi2g03717					-0.493955	-0.503779	-0.901857

## Sheet: S5
Supplemental Table S5. Summary of phosphorylated sites of PG core proteins in four model species
Arabidopsis						Maize						Rice						Brachypodium
Accession No.	Protein Name	Phosphorylation site	Phosphorylated peptide			Accession No.	Protein Name	Phosphorylation site	Phosphorylated peptide			Accession No.	Protein Name	Phosphorylation site	Phosphorylated peptide			Accession No.	Protein Name	Phosphorylation site	Phosphorylated peptide
AT4G04020	Fibrillin 1a/FBN1a	T57	A(pT)DIDDEWGQDGVER			Zm00001eb081140	Fibrillin 1b/FBN1b	S255, S256	SPLKGIF(pS)(pS)IENAA			Os09g0133600	Fibrillin 1/FBN1	T268	ASSVAR(pT)ISGQPPLK			Bradi4g24367	Fructose-bisphosphate aldolase-2/SFBA2	S54	TANTIA(pS)PGR
		S74, S75, S76, T77, S79	VFA(pS)(pS)(pS)(pT)V(pS)VADK					S262, S263	IENAA(pS)(pS)VAKTIS					S270	ASSVARTI(pS)GQPPLK
AT4G22240	Fibrillin 1b/FBN1b	T61	A(pT)DTGEIGSALLAAEEAIEDVEETERLKR					T267	NAASSVAK(pT)ISEQPP			Os10g0575700	Fibrillin 2/FBN2	S283, S284, S285	QPPKI(pS)(pS)(pS)VDLPA
		S120	AEIGDLITQLE(pS)K					S269	SSVAKTI(pS)EQPPLKI			Os04g0665800	Fibrillin 7/FBN7	S287	PQPN(pS)IDG(pT)(pS)D
		T188	FAGPLG(pT)NSISTNAK					S304, S305	RISRGDG(pS)(pS)IFVLFKEG					S291, S292	PQPN(pS)IDG(pT)(pS)D
AT2G35490	Fibrillin 2/FBN2	S105	(pS)GPELEESGTR			Zm00001eb114860	Fibrillin 4/FBN4	S92	NRGLAA(pS)QEDLDRA					S297	DAVL(pS)EYE(pS)
		T114	SGPELEESG(pT)R					T139	SSAFSSR(pT)LGGSRP					S301	DAVL(pS)EYE(pS)
AT3G23400	Fibrillin 4/FBN4	Y30, S31	(pY)(pS)FSPLTTPK					S143	SSRTLGG(pS)RPGPP			Os05g0323800	Activity of bc1 complex kinase 3/ABC1K3	S77	SPRA(pS)PPAAP
		S96	LLSVV(pS)GLNR					T149	RPGPP(pT)GRLLPI					T83	PPAAP(pT)HVA(pS)LARDRA
		S105	GLVA(pS)VDDLER					S240, T242, S244	NLRPP(pS)N(pT)G(pS)GEFEV					S87	PPAAP(pT)HVA(pS)LARDRA
		S148	LLYSSAF(pS)SR					T250	GEFEV(pT)YLDDDT			Os06g0360300	Flavin reductase-related 2/FDRED2	S35	ATRKL(pS)LTSTAVSTIDSAPA
		S155	SLGG(pS)RPGLPTGR					T256	YLDDD(pT)RVTRGD					T37, S38, T39	ATRKLSL(pT)(pS)(pT)AVSTIDSAPA
AT2G42130	Fibrillin 7b/FBN7b	S299	IETPSSTVVETIEYD(pS)			Zm00001eb067150	Fibrillin 7b/FBN7b	T44	GRCRA(pT)AQTFQGGA					S42, T43	ATRKLSLTSTAV(pS)(pT)IDSAPA
AT3G24190	Activity of bc1 complex kinase 6/ABC1K6	S768, T770, S777	SSMSNNPDQVVDVSQVVRELLPVLPGI(pS)A(pT)VLPEIL(pS)R					T47	GRCRATAQ(pT)FQGGA					S46	ATRKLSLTSTAVSTID(pS)APA
AT3G07700	Activity of bc1 complex kinase 7/ABC1K7	S26, Y41	AIGF(pS)SSLENHFTGEATQC(pY)GSKSK					S55	GGAAA(pS)YAREME					S50, S51, S52	ID(pS)APA(pS)(pS)(pS)DAKKTT
AT4G32770	Tocopherol cyclase/VTE1	S47, S49	SISRV(pS)A(pS)I(s)(t)PNSETDK					T222	KGLLGQ(pT)AGALQQ			Os04g0513000	Plastoglobular protein 18/PG18	S49, S50	RFVAR(pS)(pS)GGGGG(pT)NPGP
AT3G26840	Phytyl ester synthase 2/PES2	Y498, Y512	(pY)KIMGGVPVSHFNI(pY)K					S231	LQQLP(pS)PIRDAVSE					T56	RFVAR(pS)(pS)GGGGG(pT)NPGP
AT1G32220	Flavin reductase-related 1/FDRED1	S34, S51	(pS)CVKCTYAEAGLSSASW(pS)APIDIVADVK			Zm00001eb200910	Fructose-bisphosphate aldolase-2/SFBA2	S71	LAMDE(pS)NATCGK					S67	KPGDDE(pS)KAVLDAF
		S46, S51	SCVKCTYAEAGL(pS)SASW(pS)APIDIVADVK					T74	LAMDESNA(pT)CGKRLD			Os11g0171300	Fructose-bisphosphate aldolase-2/SFBA2	S65	ILAMDE(pS)NATCGK
		S47, S51	SCVKCTYAEAGLS(pS)ASW(pS)APIDIVADVK					S133	KKIVDVL(pS)EQGIVP					T68	MDESNA(pT)CGKRLA
AT2G34460	Flavin reductase-related 2/FDRED2	S269	(pS)YKDLFASVK					S153	VPLAG(pS)NNE(pS)WCQGL					S75	CGKRLA(pS)IGLEN
AT1G06690	Aldo/keto reductase/AKRED	S54	LGG(pS)DLKVTK					S157	VPLAG(pS)NNE(pS)WCQGL					T81	SIGLEN(pT)EANRQAY
		S221	AVGVSNY(pS)EK					S167	LDGLA(pS)REAAYY
AT4G13200	Plastoglobular protein 18/PG18	S182	TIVDVEESSSS(pS)DED					T184	FAKWR(pT)VVSIPNG
AT4G38970	Fructose-bisphosphate aldolase-2/SFBA2	S30	QP(pS)SASVVLR					S187	FAKWRTVV(pS)IPNG
		T61	(pT)IASPGRGILAMDESNATCGK					S193	IPNGP(pS)QLAVKE
		S64	TIA(pS)PGRGILAMDESNATCGK			Zm00001eb075960	Unknown protein	S42, S43	PRFAARR(pS)(pS)GGGGG
		S75	GILAMDE(pS)NATCGK					T49	SSGGGGG(pT)RPEPKPD
		T78	GILAMDESNA(pT)CGK					S60	PDDNE(pS)KAVLDAFFL
		T282	DRA(pT)PEQVAAYTLK
		S371	AN(pS)LAQLGK
		S384	YTGEGE(pS)EEAK
AT1G52590	Putative thiol-disulfide oxidoreductase DCC	S8, T13	AILIPA(pS)FGRL(pT)ITSR
		S37	RD(pS)VDWVK
